# Supplementary material for: First description of the male with redescription of the female of Araneus strandiellus Charitonov, 1951 (Araneae, Araneidae)
Source: Zookeys. 2012 Jul 4;(205):91–8. doi: 10.3897/zookeys.205.3077 (PMC3391732; doi:10.3897/zookeys.205.3077)
Supplement: XML Treatment for Araneus strandiellus [file zookeys.205.3077-treatment1.xml]

<!DOCTYPE tp:taxon-treatment
  PUBLIC "-//TaxonX//DTD Taxonomic Treatment Publishing DTD v0 20100105//EN" "tax-treatment-NSO.dtd">
<tp:taxon-treatment xmlns:tp="http://www.plazi.org/taxpub"><tp:treatment-meta><mixed-citation publication-type="journal"><person-group><name><surname>Marusik</surname><given-names>Yuri M.</given-names></name><name><surname>Šestáková</surname><given-names>Anna</given-names></name><name><surname>Omelko</surname><given-names>Mikhail M.</given-names></name></person-group><article-title>First description of the male with redescription of the female of 
                    <italic>Araneus strandiellus</italic> Charitonov, 1951 (Araneae, Araneidae)
                </article-title><source>Zookeys</source><day>4</day><month>7</month><year>2012</year><volume>2012</volume><issue>205</issue><fpage>91</fpage><lpage>98</lpage><pub-id pub-id-type="doi">10.3897/zookeys.205.3077</pub-id></mixed-citation></tp:treatment-meta><tp:nomenclature><tp:taxon-name>
                        <tp:taxon-name-part taxon-name-part-type="genus">Araneus</tp:taxon-name-part>
                        <tp:taxon-name-part taxon-name-part-type="species">strandiellus</tp:taxon-name-part>
                    <object-id xmlns:xlink="http://www.w3.org/1999/xlink" xlink:type="simple">http://species-id.net/wiki/Araneus_strandiellus</object-id>
								</tp:taxon-name><tp:taxon-authority>Charitonov, 1951</tp:taxon-authority><xref ref-type="fig" rid="F1">Figs 1</xref><xref ref-type="fig" rid="F2">–14, 18</xref><xref ref-type="fig" rid="F3">–21</xref><tp:nomenclature-citation-list><tp:nomenclature-citation><tp:taxon-name>Araneus strandiellus</tp:taxon-name><comment><xref ref-type="bibr" rid="B5">Charitonov 1951</xref>: 210, f. 2a-b (♀).</comment></tp:nomenclature-citation><tp:nomenclature-citation><tp:taxon-name>Araneus strandiellus</tp:taxon-name><comment>: <xref ref-type="bibr" rid="B14">Pavlenko 1985</xref>: 153; <xref ref-type="bibr" rid="B10">Marusik 1989</xref>: 41; <xref ref-type="bibr" rid="B12">Marusik et al. 1990</xref>: 17; <xref ref-type="bibr" rid="B13">Mikhailov 1997</xref>: 116; <italic><tp:taxon-name>Araneus strandiellus</tp:taxon-name></italic>: <xref ref-type="bibr" rid="B9">Logunov et al. 1998</xref>: 130; <xref ref-type="bibr" rid="B11">Marusik et al. 2000</xref>: 13.</comment></tp:nomenclature-citation></tp:nomenclature-citation-list></tp:nomenclature><tp:treatment-sec sec-type="Material examined"><title>Material examined.</title><p>Holotype ♀ (PSU), <bold>TAJIKISTAN</bold>, Varzob botanical Station, 30.07.1945 (V.V.Gussakovski) [ca <named-content xmlns:xlink="http://www.w3.org/1999/xlink" content-type="dwc:verbatimCoordinates" xlink:type="simple">38°50'N, 68°50'E</named-content>]. <bold>KAZAKHSTAN</bold>, <bold><italic>Almaty</italic><!--PageBreak--></bold> Area: 1♂ 3♀ 1juv. (ZMMU), environs of Bakans Town, tugai and thicket, June 1986 (Ch.K. Tarabaev); 1♀ (AGA), Charyn River canyon, Sartogai Boundary, 12.06.1993 (S.V. Ovchinnikov). <bold>RUSSIA, <italic>Tuva</italic></bold>: 1♂ 4♀ (IBPN), Tere-Khol’ Lake, Sharlaa Stand and around, <named-content xmlns:xlink="http://www.w3.org/1999/xlink" content-type="dwc:verbatimCoordinates" xlink:type="simple">40°01.47'N, 95°03.45'E</named-content>, 1150 m, 6–14.07.1996 (Yu.M.Marusik); 1♂ 1♀ (ISEA), Tere-Khol’ Lake, SE shore, Eder-Elezin Sands (Desert), 1150 m, 12.07.1993 (Yu.M. Marusik); 1♂ (ISEA), Tere-Khol’ Lake, S shore, sands with sparse <italic>Caragana</italic> shrubs, 6–26.05.1990 (O. Lyakhov).</p></tp:treatment-sec><tp:treatment-sec sec-type="Diagnosis"><title>Diagnosis.</title><p>Habitus, pattern and copulatory organs of <italic><tp:taxon-name>Araneus strandiellus</tp:taxon-name></italic> resemble only those in <italic><tp:taxon-name>Araneus pallasi</tp:taxon-name></italic>. Both species have simple, weakly sclerotised epigyne with inflexible scapus; males lack stipes, subterminal apophysis, embolic cup, and have <!--PageBreak-->weakly sclerotised conductor; long filamentous embolus; long (as embolus), narrow terminal apophysis; median apophysis with one prolaterally directed process (<xref ref-type="fig" rid="F2">Fig. 9–17</xref>) (much shorter non filamentous embolus, and median apophysis with two <!--PageBreak--> processes in majority of <italic><tp:taxon-name>Araneus</tp:taxon-name></italic> s.s., e. g. <italic>diadematus</italic> group (<xref ref-type="bibr" rid="B7">Levi 1971</xref>)) and males have unmodified tibia II. <italic><tp:taxon-name>Araneus strandiellus</tp:taxon-name></italic> can be distinguished from sibling <italic><tp:taxon-name>Araneus pallasi</tp:taxon-name></italic> by having dorsal abdominal humps, and triangular scapus with pocket (wide, round scapus in <italic><tp:taxon-name>Araneus pallasi</tp:taxon-name></italic>). Males of these two species can be separated from other <italic><tp:taxon-name>Araneus</tp:taxon-name></italic> species by the round base of embolus, absence of the hump on tegulum and having longer median apophysis (<xref ref-type="fig" rid="F2">Fig. 12, 16</xref>) with a triangular process in <italic><tp:taxon-name>Araneus strandiellus</tp:taxon-name></italic> (<xref ref-type="fig" rid="F2">Fig. 14</xref>), and claw-like in <italic><tp:taxon-name>Araneus pallasi</tp:taxon-name></italic> (<xref ref-type="fig" rid="F2">Fig. 15</xref>).</p></tp:treatment-sec><tp:treatment-sec sec-type="Description"><title>Description</title><p>(specimens from Kazakhstan)</p></tp:treatment-sec><tp:treatment-sec sec-type=""><title>.</title><p>Male. Total length 3.0. Carapace 1.4 long, 1.3 wide. Length of patella + tibia I 2.15 (patella 0.7; tibia 1.45). Carapace pale brown, covered with pale hairs; indistinctly darker on margins and with elongate whitish median spot (<xref ref-type="fig" rid="F1">Fig. 6</xref>). Cephalic area of carapace slightly protruding. Diameter of AME subequal to PME. Distance between PME 1.3 times longer than between AME. Basal part of chelicera and retrolateral side dark brown. Promargin of chelicera with 3 teeth, retromargin with 2 small teeth. Sternum brown, with wide light spot in the centre (<xref ref-type="fig" rid="F1">Fig. 7</xref>). Dorsum of abdomen with pair of small humps (<xref ref-type="fig" rid="F1">Fig. 6</xref>). Humps separated by less than one diameter. Abdomen dark brown, with two white transverse bands. Venter of abdomen with dark median band, and whitish lateral bands (<xref ref-type="fig" rid="F1">Fig. 7</xref>). Legs with annulations. Tibia II unmodified, similar to tibia I. Femur I prolaterally with 4 strong and long spines (<xref ref-type="fig" rid="F1">Figs 5, 8</xref>) and with 7 short strong retrolateral spines.</p><p>Palp as in <xref ref-type="fig" rid="F2">Figs 9–14</xref>. Patella with 2 macrosetae. Tegulum enlarged and all sclerites (embolus, conductor, radix, terminal and median apophyses) partly hidden by tegulum and cymbium. Terminal apophysis (<italic>Ta</italic>) long, flat, semicircular and weakly sclerotised; it runs apically between cymbium and tegulum. The long, thin and well sclerotised filiform embolus (<italic>Em</italic>) follows a groove in the terminal apophysis. Radix (<italic>Ra</italic>) short, stipes absent. Conductor (<italic>Co</italic>) very small, weakly sclerotised; supports tip of embolus from below. Median apophysis (<italic>Ma</italic>) with relatively small, triangular process (<italic>Pm</italic>) directed prolaterally.</p><p>Female. Total length 2.75–4.0. Carapace 1.25–1.45 long, 1.2–1.4 wide. Length of patella + tibia I 1.9–2.15 (patella 0.6–0.7; tibia 1.3–1.5). Coloration and pattern of carapace as in male, but paler (<xref ref-type="fig" rid="F1">Figs 1-3</xref>). Diameter of AME 1.3 times smaller than PME. Distance between PME 1.4 times longer than distance between AME. Cheliceral teeth as in male. Frontal part of chelicerae yellow, retrolateral side dark. White spot in the centre of sternum wider than in male.</p><p>Dorsum of abdomen with pair of conical humps separated by less than one diameter. Abdomen pale with dark pattern (<xref ref-type="fig" rid="F1">Fig. 1</xref>). Venter of abdomen white between epigastric furrow and spinnerets; white area as wide as epigastric furrow (<xref ref-type="fig" rid="F1">Fig. 2</xref>).</p><p><!--PageBreak-->Femur I with 2–3 strong, long and pale spines (<xref ref-type="fig" rid="F1">Figs 4</xref>). Legs yellow, with indistinct dark annulation. Ventral side of femur pale in almost all length. Patella pale with indistinct dark spot. Tibia and metatarsi without central dark rings or with small, dark spots.</p><p>Epigyne as in <xref ref-type="fig" rid="F3">Figs 18–21</xref>, flat with weakly sclerotised inflexible triangular scapus (i.e. immovable merged with base of epigyne); tip of scapus with pocket (<italic>Sp</italic>); copulatory ducts and spermatheca slightly visible through cuticle. Base of epigyne always embedded in epigastric furrow, therefore posterior part visible only after its dissection or excavation.</p><fig id="F1" position="float" orientation="portrait"><label>Figures 1–8.</label><caption><p>Habitus of <italic><tp:taxon-name>Araneus strandiellus</tp:taxon-name></italic>. <bold>1–3</bold> female, dorsal, ventral and lateral <bold>4</bold> female carapace and femora I and II, prolateral <bold>5</bold> male femur I, prolateral <bold>6–7</bold> male, dorsal and ventral <bold>8</bold> prosoma of male, lateral.</p></caption><graphic xmlns:xlink="http://www.w3.org/1999/xlink" xlink:href="ZooKeys-205-091-g001.jpg" position="float" orientation="portrait" xlink:type="simple"/></fig><fig id="F2" position="float" orientation="portrait"><label>Figures 9–18.</label><caption><p>Copulatory organs of <italic><tp:taxon-name>Araneus strandiellus</tp:taxon-name></italic> (<bold>9–14, 18</bold>) and <italic><tp:taxon-name>Araneus pallasi</tp:taxon-name></italic> (<bold>15–17</bold>). <bold>9–17</bold> left male palp <bold>9</bold> prolateral <bold>10</bold> ventral-anterior <bold>11</bold> ventral-posterior <bold>12</bold> cymbium removed, prolateral <bold>13</bold> same, ventral <bold>14</bold> median apophysis, ventral <bold>15</bold> same <bold>16</bold> cymbium removed, prolateral <bold>17</bold> same, ventral <bold>18</bold> epigyne, posterior. <bold><italic>Co</italic></bold> conductor <bold><italic>Em</italic></bold> embolus <bold><italic>Ma</italic></bold>  median apophysis <bold><italic>Pm</italic></bold> terminal process of median apophysis <bold><italic>Ra</italic></bold> radix <bold><italic>Sp</italic></bold> pocket on scapus of epigyne <bold><italic>Ta</italic></bold> terminal apophysis.</p></caption><graphic xmlns:xlink="http://www.w3.org/1999/xlink" xlink:href="ZooKeys-205-091-g002.jpg" position="float" orientation="portrait" xlink:type="simple"/></fig><fig id="F3" position="float" orientation="portrait"><label>Figures 19–21.</label><caption><p>Epigyne of <italic><tp:taxon-name>Araneus strandiellus</tp:taxon-name></italic>. <bold>19</bold> lateral <bold>20</bold> ventral <bold>21</bold> posterior. <bold><italic>Sp</italic></bold> pocket on scapus of epigyne.</p></caption><graphic xmlns:xlink="http://www.w3.org/1999/xlink" xlink:href="ZooKeys-205-091-g003.jpg" position="float" orientation="portrait" xlink:type="simple"/></fig></tp:treatment-sec><tp:treatment-sec sec-type="Variations"><title>Variations.</title><p>Specimens from Tuva have darker coloration, lack white spot on carapace and sternum. Females from Tuva have no wide median band on the venter of abdomen. Importance of these differences is unclear to us.</p></tp:treatment-sec><tp:treatment-sec sec-type="Distribution"><title>Distribution.</title><p>The species is known from the Aral Sea to eastern Tuva (<xref ref-type="fig" rid="F4">Fig. 22</xref>) south to Tajikistan.</p><fig id="F4" position="float" orientation="portrait"><label>Figure 22.</label><caption><p>Known collecting localities of <italic><tp:taxon-name>Araneus strandiellus</tp:taxon-name></italic>. </p></caption><graphic xmlns:xlink="http://www.w3.org/1999/xlink" xlink:href="ZooKeys-205-091-g004.jpg" position="float" orientation="portrait" xlink:type="simple"/></fig></tp:treatment-sec><tp:treatment-sec sec-type="Comments"><title>Comments.</title><p>Generic affinity to <italic><tp:taxon-name>Araneus</tp:taxon-name></italic>,a genus comprising over 600 species (cf. <xref ref-type="bibr" rid="B15">Platnick 2012</xref>), is debatable. In comparison to <italic><tp:taxon-name>Araneus</tp:taxon-name></italic> s. s., <italic><tp:taxon-name>Araneus strandiellus</tp:taxon-name></italic> has only 3 promarginal and 2 retromarginal teeth (4 promarginal and 3 retromarginal in <italic><tp:taxon-name>Araneus</tp:taxon-name></italic> s.s.); females do not have heavy sclerotised epigyne and flexible scapus; and males lack stipes, subterminal apophysis and cap on embolus, conductor is very small and weak sclerotised and median apophysis has only one process.</p><p>Judging from the general shape of epigyne (presence of inflexible scapus) and the male palpal configuration (shape of median and terminal apophysis, embolus) <italic><tp:taxon-name>Araneus strandiellus</tp:taxon-name></italic> and probably the closest relative <italic><tp:taxon-name>Araneus pallasi</tp:taxon-name></italic> mostly resemble <italic><tp:taxon-name>Neoscona</tp:taxon-name></italic> Simon, 1864 (one of the junior synonyms of <italic><tp:taxon-name>Araneus pallasi</tp:taxon-name></italic> was considered in <italic><tp:taxon-name>Neoscona</tp:taxon-name></italic>) or <italic><tp:taxon-name>Agalenatea</tp:taxon-name></italic> Archer, 1951. However unlike <italic><tp:taxon-name>Araneus strandiellus</tp:taxon-name></italic> and <italic><tp:taxon-name>Araneus pallasi</tp:taxon-name></italic>, males of both <italic><tp:taxon-name>Agalenatea</tp:taxon-name></italic> and <italic><tp:taxon-name>Neoscona</tp:taxon-name></italic> have stipes and subterminal apophysis, an anticlockwise course of embolus, legs with hook on coxa I and modified tibia II (more numerous and stronger spines than on other legs). Epigyne of these two related species are weakly sclerotised and embedded in epigastric furrow (posterior part visible only after its dissection or excavation), while in <italic><tp:taxon-name>Agalenatea</tp:taxon-name></italic> and <italic><tp:taxon-name>Neoscona</tp:taxon-name></italic> epigyne are not embedded and heavy sclerotised.<!--PageBreak--></p></tp:treatment-sec><ref-list><ref id="B5"><mixed-citation xmlns:xlink="http://www.w3.org/1999/xlink" xlink:type="simple"><person-group><name name-style="western"><surname>Charitonov</surname><given-names>DE</given-names></name></person-group> (<year>1951</year>)<source> Spiders and harvestmen. In: Ravine Kondara. USSR Academy of Sciences, Moscow, 209–216. </source>[in Russian]</mixed-citation></ref><ref id="B14"><mixed-citation xmlns:xlink="http://www.w3.org/1999/xlink" xlink:type="simple"><person-group><name name-style="western"><surname>Pavlenko</surname><given-names>TV</given-names></name></person-group> (<year>1985</year>)<article-title> Spatial distribution of spiders in natural complexes of Barsakel’mes Island (Aral sea).</article-title> In: <person-group><name name-style="western"><surname>Ovcharenko</surname><given-names>VI</given-names></name></person-group> (<role>Ed</role>). <issue-title> Fauna and ecology of spiders of USSR.</issue-title><source>Trudy Zoologicheskogo instituta, Leningrad </source><volume>139</volume>: <fpage>147</fpage>–<lpage>155</lpage>. [in Russian]</mixed-citation></ref><ref id="B10"><mixed-citation xmlns:xlink="http://www.w3.org/1999/xlink" xlink:type="simple"><person-group><name name-style="western"><surname>Marusik</surname><given-names>YM</given-names></name></person-group> (<year>1989</year>)<source> New data on fauna and synonymy of spiders from USSR. In: Fauna and ecology of spiders and scorpions. Nauka Press, Moscow: 39–50. </source>[In Russian]</mixed-citation></ref><ref id="B12"><mixed-citation xmlns:xlink="http://www.w3.org/1999/xlink" xlink:type="simple"><person-group><name name-style="western"><surname>Marusik</surname><given-names>YM</given-names></name><name name-style="western"><surname>Tarabayev</surname><given-names>CK</given-names></name><name name-style="western"><surname>Litovchenko</surname><given-names>AM</given-names></name></person-group> (<year>1990</year>)<article-title> The catalogue of orbweaving spiders in Kazakhstan. Familia: Araneidae.</article-title><source>Khabarly Kazakhstan SSR Academy of Sciences </source><volume>4</volume> (<issue>160</issue>): <fpage>14</fpage>-<lpage>23</lpage>. [In Russian]</mixed-citation></ref><ref id="B13"><mixed-citation xmlns:xlink="http://www.w3.org/1999/xlink" xlink:type="simple"><person-group><name name-style="western"><surname>Mikhailov</surname><given-names>KG</given-names></name></person-group> (<year>1997</year>)<source> Catalogue of the spiders of the territories of the former Soviet Union (Arachnida, Aranei).</source><publisher-name>Zoological Museum of the Moscow State University</publisher-name>, <publisher-loc>Moscow</publisher-loc>, <lpage>416</lpage> pp.</mixed-citation></ref><ref id="B9"><mixed-citation xmlns:xlink="http://www.w3.org/1999/xlink" xlink:type="simple"><person-group><name name-style="western"><surname>Logunov</surname><given-names>DV</given-names></name><name name-style="western"><surname>Marusik</surname><given-names>YM</given-names></name><name name-style="western"><surname>Koponen</surname><given-names>S</given-names></name></person-group> (<year>1998</year>)<article-title> A check-list of the spiders in Tuva, South Siberia with analysis of their habitat distribution.</article-title><source>Ber nat-med Verein Innsbruck </source><volume>85</volume>: <fpage>125</fpage>-<lpage>159</lpage>.</mixed-citation></ref><ref id="B11"><mixed-citation xmlns:xlink="http://www.w3.org/1999/xlink" xlink:type="simple"><person-group><name name-style="western"><surname>Marusik</surname><given-names>YM</given-names></name><name name-style="western"><surname>Logunov</surname><given-names>DV</given-names></name><name name-style="western"><surname>Koponen</surname><given-names>S</given-names></name></person-group> (<year>2000</year>)<source> Spiders of Tuva, south Siberia.</source><publisher-name>Institute for Biological Problems of the North</publisher-name>, <publisher-loc>Magadan</publisher-loc>, <lpage>253</lpage> pp.</mixed-citation></ref><ref id="B7"><mixed-citation xmlns:xlink="http://www.w3.org/1999/xlink" xlink:type="simple"><person-group><name name-style="western"><surname>Levi</surname><given-names>HW</given-names></name></person-group> (<year>1971</year>)<article-title> The <italic>diadematus</italic> group of the orb-weaver genus <italic>Araneus</italic> north of Mexico (Araneae: Araneidae).</article-title><source>Bulletin of the Museum of Comparative Zoology </source><volume>141</volume>: <fpage>131</fpage>-<lpage>179</lpage>.</mixed-citation></ref><ref id="B15"><mixed-citation xmlns:xlink="http://www.w3.org/1999/xlink" xlink:type="simple"><person-group><name name-style="western"><surname>Platnick</surname><given-names>NI</given-names></name></person-group> (<year>2012</year>)<source> The world spider catalog, version 12.5. American Museum of Natural History, New York. <ext-link ext-link-type="uri" xlink:href="http://research.amnh.org/iz/spiders/catalog/" xlink:type="simple">http://research.amnh.org/iz/spiders/catalog/</ext-link> [accessed 7 March 2012]</source></mixed-citation></ref></ref-list></tp:taxon-treatment>
